# Supplementary material for: Hypersensitive detection of single millimeter vascular emboli from adhesive in vivo
Source: Nat Commun. 2026 Feb 10;17:1823. doi: 10.1038/s41467-026-68534-w (PMC12921325; doi:10.1038/s41467-026-68534-w)
Supplement: Supplementary file 4 — Source Data [file 41467_2026_68534_MOESM4_ESM.xlsx]

## Sheet: Fig.2c
	BioGlue	Bi2S3	Bi2O3	BiOCl	Bi-DTPA
CT value	90.07	1246.46	676.82	685.91	694.73
	88.07	516.33	948.08	687.82	701.58
	91.6	1002.02	712.88	697.2	715.72

## Sheet: Fig.2d
Time (h)	0	1	2	4	8	12	24
Bi-BioGlue	853.31	775.47	738.69	757.84	726.23	738.1	725.62
	838.11	782.04	730.13	752.46	751.39	760.41	751.73
	797.26	776.8	726.51	777.94	754.09	787.45	754.04
Bi-DTPA-BioGlue	782.2	704.82	609.59	411.9	186.31	151.32	107.82
	752.22	703.67	574.19	392.08	193.04	155.96	105.76
	718.26	633.1	470.1	358.47	174.33	154.18	106.43

## Sheet: Fig.2e
Bi-GEL	0	55.94	52.21	53.69
	18	187.07	185.96	183.87
	35	298.71	304.16	305.33
	53	418.94	423.72	423.81
	71	537.72	534.58	535.92
	88	651.91	646.53	651.71
	105	752.21	750.54	755.16
Bi-ALG	0	24.56	25.37	23
	18	133.48	136.15	130.24
	35	231.31	223.98	228.89
	53	309.45	309.1	314.28
	71	399.04	408.51	404
	88	493.82	499.73	516.31
	105	602.38	606.39	607.26
Bi-BioGlue	0	81.49	80.89	80.62
	18	243.13	238.43	217.9
	35	331.39	325.26	327.98
	53	417.17	420.87	422.9
	71	496.66	493.06	491.33
	88	553.47	555.43	551.11
	105	679.69	671.35	671.97

## Sheet: Fig.2f
	BSA	GA	BioGlue	BiOCl@Bioglue
400	0	0	0	0
400	75.5	24.9	40.1	73.9
401	76	24.9	40.2	74.3
401	76.5	24.9	40.1	74.7
402	77	25	40.1	75.1
402	77.4	25	40	75.4
403	77.6	25	39.8	75.6
403	77.6	25	39.6	75.7
404	77.6	24.9	39.5	75.7
404	77.5	24.9	39.4	75.6
405	77.5	24.9	39.5	75.6
405	77.6	24.9	39.7	75.6
405	77.6	24.9	40	75.6
406	77.7	24.9	40.3	75.6
406	77.6	25	40.6	75.6
407	77.5	25	40.8	75.5
407	77.3	25	41	75.4
408	77.1	25	41	75.3
408	77.1	25	40.9	75.3
409	77	25.1	40.6	75.3
409	77.1	25.1	40.3	75.3
410	77	25.2	40	75.3
410	77	25.2	39.6	75.3
411	76.9	25.2	39.4	75.2
411	76.8	25.3	39.3	75.1
412	76.7	25.3	39.3	75
412	76.7	25.3	39.5	74.9
413	76.7	25.3	39.6	74.9
413	76.8	25.3	39.8	74.8
414	76.8	25.3	39.9	74.8
414	76.7	25.2	39.9	74.7
415	76.5	25.2	39.8	74.5
415	76.3	25.1	39.8	74.2
416	75.9	25	39.8	73.8
416	75.5	25	39.8	73.4
417	75	24.9	39.9	72.9
417	74.5	24.8	39.9	72.4
418	73.9	24.7	40	71.9
418	73.4	24.6	40	71.4
418	73	24.4	40	71
419	72.9	24.4	40.1	70.8
419	73.1	24.3	40.2	70.9
420	73.5	24.3	40.4	71.2
420	74.1	24.4	40.6	71.6
421	74.7	24.4	40.7	72
421	75.1	24.5	40.7	72.3
422	75.3	24.5	40.7	72.5
422	75.4	24.5	40.7	72.5
423	75.4	24.5	40.6	72.5
423	75.4	24.5	40.7	72.5
424	75.5	24.5	40.9	72.5
424	75.6	24.5	41.1	72.6
425	75.8	24.6	41.3	72.7
425	76.1	24.6	41.6	72.8
426	76.2	24.7	41.7	73
426	76.3	24.7	41.7	73.1
427	76.4	24.7	41.6	73.1
427	76.5	24.7	41.4	73.2
428	76.6	24.8	41.2	73.2
428	76.7	24.8	40.9	73.2
429	76.8	24.8	40.6	73.2
429	76.9	24.8	40.3	73.2
430	76.9	24.8	39.9	73.1
430	76.9	24.8	39.5	73
431	76.8	24.8	39.2	72.9
431	76.8	24.7	39	72.8
432	76.8	24.7	38.9	72.7
432	76.9	24.7	38.9	72.7
432	77	24.7	39.1	72.7
433	77	24.7	39.3	72.8
433	77	24.6	39.6	72.7
434	76.8	24.6	39.9	72.6
434	76.7	24.5	40.3	72.5
435	76.5	24.5	40.6	72.3
435	76.3	24.4	40.9	72.2
436	76.3	24.4	41.1	72.1
436	76.2	24.4	41.2	72.1
437	76.2	24.4	41.2	72.1
437	76.2	24.4	41	72.1
438	76.2	24.3	40.8	72.1
438	76.1	24.3	40.4	72
439	76	24.3	39.9	72
439	75.9	24.3	39.5	71.9
440	75.8	24.3	39.1	71.7
440	75.6	24.4	38.8	71.6
441	75.4	24.4	38.6	71.4
441	75.1	24.4	38.4	71.2
442	74.7	24.4	38.3	70.9
442	74.4	24.4	38.2	70.7
443	74.1	24.4	38.1	70.5
443	73.9	24.4	38.1	70.3
444	73.8	24.5	38.1	70.3
444	73.8	24.5	38.2	70.2
445	73.8	24.6	38.2	70.2
445	73.7	24.6	38.2	70.2
445	73.6	24.6	38.2	70.1
446	73.4	24.6	38.1	70
446	73.3	24.7	38	69.9
447	73.2	24.7	37.9	69.8
447	73.1	24.7	37.8	69.7
448	73	24.7	37.7	69.6
448	73	24.8	37.8	69.6
449	72.9	24.8	37.9	69.5
449	72.8	24.7	38.1	69.4
450	72.6	24.7	38.2	69.2
450	72.4	24.7	38.3	69
451	72.3	24.7	38.2	68.8
451	72.1	24.7	38	68.6
452	71.9	24.6	37.7	68.4
452	71.8	24.6	37.4	68.3
453	71.6	24.6	37.1	68.2
453	71.5	24.6	36.9	68.1
454	71.3	24.6	36.8	68
454	71.1	24.6	36.9	67.9
455	70.9	24.6	37	67.7
455	70.7	24.6	37.3	67.5
456	70.4	24.6	37.5	67.3
456	70.1	24.5	37.7	66.9
457	69.8	24.5	37.8	66.6
457	69.4	24.5	37.8	66.3
458	69.2	24.5	37.8	66
458	69	24.5	37.7	65.9
459	69.1	24.6	37.6	65.8
459	69.2	24.6	37.6	65.9
459	69.4	24.7	37.6	66
460	69.5	24.7	37.6	66.1
460	69.6	24.8	37.5	66.2
461	69.6	24.8	37.5	66.2
461	69.6	24.8	37.4	66.2
462	69.6	24.8	37.3	66.1
462	69.6	24.8	37.2	66.1
463	69.6	24.9	37.2	66.1
463	69.6	24.9	37.1	66.1
464	69.6	24.9	37.1	66.1
464	69.6	24.9	37.1	66.1
465	69.5	24.9	37.1	66
465	69.4	24.8	37.2	65.9
466	69.3	24.8	37.2	65.8
466	69.1	24.8	37.2	65.7
467	69	24.8	37.2	65.6
467	69	24.8	37.3	65.5
468	68.9	24.7	37.4	65.5
468	68.9	24.7	37.6	65.5
469	68.8	24.7	37.7	65.4
469	68.7	24.6	37.8	65.4
470	68.5	24.6	37.8	65.3
470	68.4	24.6	37.8	65.2
471	68.3	24.6	37.8	65
471	68.1	24.5	37.7	64.9
472	68	24.5	37.6	64.8
472	67.9	24.5	37.5	64.7
472	67.8	24.5	37.4	64.7
473	67.7	24.5	37.4	64.7
473	67.8	24.5	37.3	64.8
474	67.8	24.6	37.2	64.9
474	68	24.6	37.2	65
475	68.1	24.7	37.1	65.2
475	68.1	24.7	37.1	65.3
476	68.1	24.7	37.1	65.4
476	68.1	24.7	37.1	65.4
477	68	24.7	37.1	65.4
477	67.9	24.8	37.2	65.4
478	67.9	24.8	37.2	65.4
478	67.9	24.8	37.1	65.4
479	67.9	24.8	37.1	65.5
479	67.9	24.8	37.1	65.5
480	67.8	24.8	37	65.5
480	67.7	24.8	37	65.5
481	67.6	24.8	37	65.5
481	67.5	24.8	37.1	65.4
482	67.3	24.7	37.2	65.3
482	67.2	24.7	37.2	65.3
483	67.2	24.7	37.3	65.2
483	67.1	24.7	37.4	65.2
484	67	24.6	37.5	65.2
484	66.9	24.6	37.6	65.1
485	66.8	24.6	37.7	65.1
485	66.8	24.5	37.8	65.1
486	66.7	24.5	37.9	65.2
486	66.7	24.5	37.9	65.2
486	66.8	24.5	37.9	65.3
487	66.8	24.4	37.8	65.3
487	66.8	24.4	37.7	65.4
488	66.7	24.4	37.5	65.4
488	66.6	24.4	37.4	65.4
489	66.5	24.3	37.4	65.3
489	66.5	24.3	37.3	65.3
490	66.4	24.3	37.3	65.2
490	66.4	24.3	37.2	65.2
491	66.3	24.3	37.2	65.1
491	66.2	24.2	37.1	65.1
492	66.1	24.2	37	65.1
492	66	24.2	36.9	65
493	66	24.2	36.9	65
493	65.9	24.2	36.9	65
494	65.9	24.2	36.9	65
494	65.9	24.2	37	65.1
495	65.9	24.2	37.1	65.1
495	65.9	24.2	37.1	65.1
496	65.9	24.1	37.1	65.1
496	65.8	24.1	37.1	65.1
497	65.8	24.1	37	65.1
497	65.7	24.1	36.9	65
498	65.7	24.1	36.7	65
498	65.7	24.1	36.6	65
499	65.6	24.1	36.6	64.9
499	65.5	24.1	36.6	64.9
499	65.4	24	36.6	64.7
500	65.2	24	36.7	64.6
500	65	24	36.8	64.4
501	64.8	24	36.9	64.2
501	64.7	23.9	37	64
502	64.6	23.9	37	63.9
502	64.5	23.9	37	63.8
503	64.4	23.9	37	63.8
503	64.4	23.9	36.9	63.8
504	64.3	23.9	36.9	63.8
504	64.2	23.9	36.9	63.7
505	64.2	23.9	36.9	63.7
505	64.1	23.8	36.9	63.7
506	64	23.8	37	63.6
506	63.9	23.8	37	63.6
507	63.8	23.8	37	63.5
507	63.6	23.8	37	63.5
508	63.5	23.9	37	63.4
508	63.4	23.9	37	63.4
509	63.3	23.9	36.9	63.4
509	63.2	23.9	36.9	63.3
510	63.1	23.9	36.9	63.3
510	63.1	23.9	36.9	63.3
511	63	23.9	36.8	63.2
511	62.9	23.9	36.8	63.2
512	62.8	23.9	36.7	63.1
512	62.7	23.9	36.7	63
513	62.6	23.9	36.7	63
513	62.5	23.9	36.7	62.9
513	62.4	23.8	36.6	62.9
514	62.3	23.8	36.6	62.8
514	62.2	23.8	36.6	62.8
515	62	23.8	36.5	62.7
515	61.8	23.7	36.3	62.5
516	61.6	23.7	36.2	62.4
516	61.5	23.6	36.1	62.3
517	61.4	23.6	36	62.2
517	61.3	23.6	35.9	62.2
518	61.3	23.6	35.9	62.2
518	61.2	23.5	35.9	62.2
519	61.2	23.5	36	62.3
519	61.2	23.5	36	62.4
520	61.2	23.5	36	62.5
520	61.3	23.4	36	62.6
521	61.3	23.4	35.9	62.7
521	61.4	23.4	35.9	62.9
522	61.4	23.4	35.8	63
522	61.4	23.4	35.8	63.1
523	61.4	23.4	35.8	63.2
523	61.3	23.4	35.8	63.2
524	61.3	23.3	35.9	63.2
524	61.2	23.3	36	63.1
525	61.1	23.3	36.1	63.1
525	61	23.3	36.2	63.1
526	61	23.3	36.4	63.2
526	61	23.3	36.5	63.2
526	61	23.3	36.6	63.3
527	61	23.3	36.6	63.5
527	61.1	23.3	36.6	63.6
528	61.2	23.4	36.6	63.8
528	61.2	23.4	36.6	63.9
529	61.3	23.4	36.6	64.1
529	61.4	23.4	36.6	64.2
530	61.4	23.4	36.7	64.3
530	61.4	23.4	36.8	64.4
531	61.4	23.4	36.9	64.5
531	61.4	23.4	37	64.6
532	61.4	23.4	37	64.6
532	61.4	23.4	37	64.7
533	61.4	23.4	37	64.8
533	61.4	23.4	37	64.9
534	61.4	23.5	36.9	65
534	61.4	23.5	36.9	65
535	61.4	23.5	36.8	65.1
535	61.4	23.5	36.7	65.2
536	61.3	23.5	36.7	65.2
536	61.3	23.5	36.6	65.3
537	61.3	23.5	36.5	65.4
537	61.3	23.5	36.4	65.4
538	61.3	23.5	36.3	65.5
538	61.2	23.5	36.2	65.6
539	61.2	23.5	36.2	65.6
539	61.2	23.6	36.2	65.6
540	61.1	23.6	36.3	65.7
540	61.1	23.6	36.4	65.7
540	61.1	23.6	36.6	65.8
541	61	23.6	36.7	65.8
541	61	23.6	36.8	65.9
542	60.9	23.7	36.8	65.9
542	60.8	23.7	36.8	65.9
543	60.8	23.7	36.8	65.9
543	60.7	23.7	36.7	65.9
544	60.7	23.7	36.6	65.9
544	60.6	23.7	36.5	65.9
545	60.6	23.8	36.4	65.9
545	60.5	23.8	36.3	65.9
546	60.5	23.8	36.2	66
546	60.4	23.8	36.2	66
547	60.4	23.8	36.2	66
547	60.4	23.8	36.2	66
548	60.4	23.8	36.3	66
548	60.4	23.8	36.4	66.1
549	60.4	23.8	36.5	66.1
549	60.4	23.8	36.7	66.2
550	60.4	23.9	36.7	66.2
550	60.5	23.9	36.8	66.3
551	60.5	23.9	36.7	66.3
551	60.5	23.9	36.7	66.4
552	60.5	23.9	36.5	66.4
552	60.6	23.9	36.4	66.5
553	60.6	23.8	36.3	66.5
553	60.6	23.8	36.2	66.5
553	60.6	23.8	36.1	66.6
554	60.6	23.8	36.1	66.6
554	60.5	23.8	36.1	66.6
555	60.5	23.8	36.1	66.6
555	60.5	23.8	36.1	66.7
556	60.5	23.8	36.2	66.7
556	60.5	23.8	36.2	66.8
557	60.5	23.8	36.3	66.8
557	60.5	23.8	36.3	66.8
558	60.5	23.8	36.3	66.9
558	60.4	23.8	36.3	66.9
559	60.4	23.7	36.3	66.9
559	60.4	23.7	36.3	66.9
560	60.4	23.7	36.3	67
560	60.4	23.7	36.3	67
561	60.4	23.7	36.3	67
561	60.3	23.7	36.3	67
562	60.3	23.7	36.4	67
562	60.3	23.6	36.4	67
563	60.3	23.6	36.5	67.1
563	60.3	23.6	36.5	67.1
564	60.3	23.6	36.5	67.1
564	60.3	23.6	36.5	67.1
565	60.3	23.6	36.5	67.1
565	60.2	23.6	36.5	67.1
566	60.2	23.5	36.4	67.1
566	60.2	23.5	36.4	67.1
567	60.1	23.5	36.4	67
567	60.1	23.5	36.4	67
567	60.1	23.5	36.4	67
568	60.1	23.5	36.4	67
568	60.1	23.5	36.4	67
569	60	23.5	36.4	67
569	60	23.5	36.3	67
570	60	23.5	36.3	67
570	60	23.5	36.3	67
571	60	23.5	36.4	67
571	60	23.5	36.4	67.1
572	60	23.6	36.4	67.1
572	59.9	23.6	36.4	67.1
573	59.9	23.6	36.4	67.1
573	59.9	23.6	36.4	67.1
574	59.8	23.6	36.4	67
574	59.7	23.6	36.3	67
575	59.7	23.6	36.3	66.9
575	59.6	23.6	36.2	66.9
576	59.6	23.6	36.2	66.9
576	59.5	23.6	36.2	66.9
577	59.5	23.6	36.3	66.9
577	59.5	23.7	36.3	66.9
578	59.5	23.7	36.4	66.9
578	59.5	23.7	36.4	66.9
579	59.4	23.7	36.5	67
579	59.4	23.7	36.5	67
580	59.4	23.7	36.5	67
580	59.4	23.7	36.5	67
580	59.4	23.7	36.5	67
581	59.3	23.7	36.6	67
581	59.3	23.7	36.6	67
582	59.3	23.7	36.6	67
582	59.3	23.7	36.6	67
583	59.3	23.8	36.6	67
583	59.3	23.8	36.6	67
584	59.3	23.8	36.6	67.1
584	59.3	23.8	36.6	67.1
585	59.3	23.8	36.5	67.1
585	59.2	23.8	36.5	67.1
586	59.2	23.8	36.5	67.1
586	59.2	23.8	36.5	67.1
587	59.2	23.8	36.6	67.1
587	59.2	23.8	36.6	67.2
588	59.2	23.9	36.6	67.2
588	59.2	23.9	36.6	67.2
589	59.2	23.9	36.6	67.2
589	59.1	23.9	36.6	67.1
590	59	23.9	36.6	67.1
590	59	23.9	36.6	67
591	58.9	23.9	36.6	67
591	58.9	23.9	36.6	67
592	58.9	23.9	36.7	67
592	58.8	23.9	36.7	67
593	58.8	23.9	36.7	67
593	58.8	23.9	36.7	67
594	58.8	23.9	36.6	67
594	58.8	24	36.6	67
594	58.8	24	36.6	67.1
595	58.8	24	36.5	67.1
595	58.8	24	36.5	67.1
596	58.8	24	36.5	67.1
596	58.7	24	36.5	67.1
597	58.7	24	36.5	67.1
597	58.7	24	36.5	67
598	58.7	24	36.6	67
598	58.6	24	36.6	67
599	58.6	24	36.6	67
599	58.6	24	36.7	67
600	58.5	24	36.7	67
600	58.5	24	36.8	67
601	58.5	24	36.8	67
601	58.5	24	36.8	67
602	58.5	24	36.9	67
602	58.5	24	36.9	67
603	58.5	24	36.9	67
603	58.5	24.1	36.8	67
604	58.5	24.1	36.8	67
604	58.5	24.1	36.8	67
605	58.4	24.1	36.7	67
605	58.4	24.1	36.7	67
606	58.4	24.1	36.7	67
606	58.4	24.1	36.7	67.1
607	58.4	24.1	36.7	67.1
607	58.4	24.1	36.7	67.1
607	58.3	24.2	36.7	67.1
608	58.3	24.2	36.7	67.1
608	58.3	24.2	36.6	67.1
609	58.2	24.2	36.5	67.1
609	58.2	24.2	36.4	67.1
610	58.2	24.2	36.3	67.1
610	58.2	24.3	36.2	67.1
611	58.2	24.3	36.1	67.1
611	58.1	24.3	36	67.2
612	58.1	24.3	36	67.2
612	58.1	24.3	35.9	67.2
613	58.1	24.4	35.9	67.2
613	58	24.4	35.9	67.2
614	58	24.4	35.9	67.1
614	58	24.3	35.9	67.1
615	58	24.3	35.9	67
615	57.9	24.1	35.9	66.9
616	57.9	24	35.9	66.8
616	57.9	23.9	35.8	66.7
617	57.8	23.8	35.8	66.6
617	57.8	23.7	35.8	66.5
618	57.8	23.7	35.8	66.5
618	57.9	23.8	35.9	66.6
619	57.9	23.9	35.9	66.7
619	57.9	24.1	36	66.8
620	57.9	24.2	36.1	66.9
620	57.9	24.4	36.2	67
621	57.9	24.5	36.2	67.1
621	57.9	24.6	36.3	67.2
621	58	24.6	36.4	67.2
622	58	24.7	36.5	67.2
622	58	24.7	36.5	67.2
623	58	24.7	36.6	67.2
623	58	24.7	36.6	67.2
624	58	24.7	36.6	67.2
624	58	24.7	36.6	67.2
625	58.1	24.7	36.7	67.2
625	58.1	24.7	36.7	67.3
626	58.1	24.7	36.8	67.3
626	58.2	24.7	36.8	67.3
627	58.2	24.7	36.9	67.4
627	58.3	24.7	37	67.4
628	58.4	24.7	37	67.5
628	58.4	24.7	37	67.5
629	58.5	24.7	37	67.5
629	58.6	24.7	37	67.6
630	58.6	24.7	37	67.6
630	58.7	24.6	37	67.6
631	58.8	24.6	36.9	67.7
631	58.8	24.6	36.9	67.7
632	58.9	24.6	36.9	67.7
632	58.9	24.5	37	67.7
633	59	24.5	37	67.7
633	59	24.5	37	67.7
634	59.1	24.5	36.9	67.7
634	59.1	24.4	36.9	67.7
634	59.2	24.4	36.8	67.7
635	59.2	24.4	36.7	67.7
635	59.3	24.4	36.5	67.7
636	59.3	24.3	36.4	67.8
636	59.4	24.3	36.3	67.8
637	59.5	24.3	36.3	67.8
637	59.5	24.2	36.3	67.8
638	59.6	24.2	36.3	67.8
638	59.6	24.2	36.3	67.8
639	59.6	24.1	36.4	67.8
639	59.6	24.1	36.4	67.8
640	59.6	24.1	36.5	67.7
640	59.6	24	36.5	67.7
641	59.7	24	36.6	67.7
641	59.7	23.9	36.6	67.7
642	59.7	23.9	36.7	67.6
642	59.7	23.8	36.7	67.6
643	59.7	23.8	36.8	67.6
643	59.7	23.7	36.8	67.5
644	59.7	23.7	36.8	67.5
644	59.8	23.6	36.8	67.4
645	59.8	23.5	36.8	67.4
645	59.8	23.5	36.9	67.4
646	59.9	23.3	36.9	67.3
646	59.9	23.2	36.9	67.2
647	59.9	23.1	36.9	67.1
647	59.9	22.9	36.8	67
648	59.9	22.8	36.8	66.9
648	59.9	22.6	36.7	66.8
648	59.9	22.5	36.7	66.7
649	59.9	22.5	36.7	66.6
649	59.9	22.4	36.6	66.6
650	59.9	22.4	36.6	66.6
650	59.9	22.5	36.7	66.6
651	59.9	22.5	36.7	66.7
651	59.9	22.5	36.7	66.7
652	59.9	22.6	36.6	66.7
652	59.9	22.6	36.6	66.7
653	59.9	22.6	36.6	66.7
653	59.9	22.6	36.5	66.7
654	59.8	22.6	36.5	66.7
654	59.8	22.6	36.5	66.7
655	59.8	22.6	36.6	66.7
655	59.8	22.6	36.7	66.7
656	59.8	22.6	36.7	66.7
656	59.7	22.7	36.8	66.7
657	59.7	22.7	36.9	66.7
657	59.7	22.7	37	66.8
658	59.7	22.8	37.1	66.8
658	59.7	22.9	37.1	66.9
659	59.7	23	37.1	66.9
659	59.7	23	37.2	67
660	59.7	23.1	37.2	67.1
660	59.7	23.2	37.2	67.1
661	59.8	23.3	37.3	67.3
661	59.8	23.4	37.4	67.4
661	59.8	23.5	37.5	67.5
662	59.9	23.7	37.6	67.6
662	59.9	23.8	37.7	67.8
663	60	23.9	37.8	67.9
663	60	24.1	38	68.1
664	60.1	24.2	38.1	68.2
664	60.2	24.2	38.1	68.3
665	60.2	24.2	38.1	68.2
665	60.2	24	38	67.9
666	60.1	23.6	37.7	67.4
666	60	23	37.3	66.6
667	59.9	22.1	36.6	65.5
667	59.7	20.9	35.9	64.2
668	59.6	19.8	35.3	63
668	59.7	18.9	34.9	62.3
669	59.8	18.7	34.9	62.4
669	60.1	19	35.3	63
670	60.4	19.7	35.8	64
670	60.7	20.5	36.4	65.1
671	60.9	21.3	36.9	66.1
671	61.2	22	37.3	66.9
672	61.4	22.5	37.5	67.5
672	61.6	22.8	37.7	68
673	61.7	23.1	37.8	68.2
673	61.8	23.2	37.9	68.4
674	61.9	23.2	37.9	68.4
674	62	23.2	37.9	68.4
675	62.1	23.2	37.8	68.4
675	62.2	23.1	37.8	68.4
675	62.3	23.1	37.8	68.4
676	62.4	23.1	37.8	68.4
676	62.4	23	37.9	68.4
677	62.5	23	37.9	68.4
677	62.6	23	37.9	68.4
678	62.7	23	37.9	68.5
678	62.8	23	37.9	68.5
679	62.8	23	37.9	68.5
679	62.9	23	37.9	68.6
680	63	23.1	37.9	68.6
680	63.1	23.1	37.9	68.7
681	63.2	23.1	37.9	68.7
681	63.3	23.1	37.9	68.8
682	63.4	23.2	37.9	68.9
682	63.4	23.2	37.9	68.9
683	63.5	23.3	37.9	69
683	63.6	23.3	37.9	69.1
684	63.7	23.4	38	69.2
684	63.8	23.4	38	69.3
685	63.8	23.5	38.1	69.3
685	63.9	23.6	38.2	69.4
686	63.9	23.7	38.3	69.5
686	64	23.7	38.4	69.5
687	64	23.8	38.5	69.6
687	64.1	23.9	38.6	69.7
688	64.1	24	38.6	69.7
688	64.1	24.1	38.6	69.8
688	64.1	24.1	38.7	69.8
689	64.1	24.2	38.7	69.9
689	64.1	24.3	38.7	69.9
690	64.1	24.5	38.8	70
690	64.1	24.6	38.8	70.1
691	64.1	24.7	38.9	70.1
691	64	24.8	38.9	70.2
692	64	24.9	39	70.2
692	63.9	25.1	39	70.3
693	63.7	25.2	39	70.3
693	63.6	25.3	39	70.2
694	63.5	25.4	39.1	70.2
694	63.3	25.5	39.1	70.2
695	63.2	25.6	39.1	70.2
695	63.1	25.7	39.1	70.2
696	62.9	25.9	39.1	70.2
696	62.8	26	39.1	70.1
697	62.6	26.1	39.1	70.1
697	62.5	26.2	39.1	70.1
698	62.4	26.3	39.1	70.1
698	62.3	26.4	39.1	70.1
699	62.3	26.5	39.2	70.2
699	62.3	26.6	39.2	70.3
700	62.3	26.6	39.2	70.3
700	62.3	26.7	39.3	70.4
701	62.3	26.8	39.3	70.6
701	62.4	26.9	39.4	70.7
702	62.5	26.9	39.5	70.8
702	62.7	27	39.6	71
702	62.8	27.1	39.7	71.2
703	63	27.2	39.8	71.4
703	63.2	27.2	39.9	71.6
704	63.5	27.3	40	71.9
704	63.7	27.3	40.1	72.1
705	64	27.4	40.1	72.4
705	64.3	27.5	40.2	72.7
706	64.5	27.5	40.3	73
706	64.9	27.6	40.4	73.3
707	65.2	27.6	40.5	73.6
707	65.5	27.7	40.6	73.9
708	65.8	27.7	40.7	74.2
708	66.1	27.8	40.9	74.5
709	66.4	27.8	41	74.8
709	66.7	27.9	41.2	75
710	67	27.9	41.3	75.3
710	67.2	28	41.5	75.6
711	67.5	28	41.6	75.8
711	67.8	28.1	41.7	76
712	68	28.1	41.8	76.3
712	68.2	28.1	41.8	76.5
713	68.5	28.2	41.9	76.7
713	68.7	28.2	42	76.8
714	68.9	28.2	42.1	77
714	69.1	28.2	42.2	77.2
715	69.3	28.3	42.3	77.4
715	69.5	28.3	42.4	77.5
715	69.7	28.2	42.5	77.7
716	69.9	28.2	42.5	77.8
716	70	28.1	42.6	77.9
717	70.2	28	42.6	77.9
717	70.3	27.9	42.6	78
718	70.4	27.7	42.6	77.9
718	70.5	27.5	42.6	77.9
719	70.6	27.3	42.6	77.8
719	70.7	27.2	42.6	77.8
720	70.8	27.1	42.6	77.8
720	70.9	27.1	42.7	77.9
721	71.1	27.2	42.8	78
721	71.2	27.3	42.8	78.2
722	71.4	27.6	42.9	78.5
722	71.5	27.8	43	78.7
723	71.6	28	43.1	78.9
723	71.8	28.1	43.1	79.1
724	71.9	28.2	43.2	79.2
724	71.9	28.3	43.2	79.3
725	72	28.3	43.2	79.4
725	72.1	28.3	43.2	79.4
726	72.2	28.3	43.3	79.5
726	72.3	28.3	43.3	79.6
727	72.4	28.3	43.4	79.6
727	72.5	28.3	43.4	79.7
728	72.6	28.3	43.4	79.7
728	72.6	28.3	43.4	79.8
729	72.7	28.3	43.4	79.8
729	72.8	28.3	43.5	79.9
729	72.8	28.3	43.5	79.9
730	72.9	28.3	43.5	80
730	73	28.4	43.6	80
731	73	28.4	43.6	80.1
731	73	28.4	43.6	80.1
732	73.1	28.5	43.6	80.1
732	73.1	28.5	43.6	80.2
733	73.2	28.6	43.6	80.2
733	73.2	28.6	43.6	80.3
734	73.2	28.6	43.5	80.3
734	73.3	28.7	43.5	80.3
735	73.3	28.7	43.5	80.3
735	73.3	28.7	43.5	80.3
736	73.3	28.7	43.6	80.3
736	73.3	28.7	43.6	80.3
737	73.3	28.7	43.6	80.3
737	73.3	28.7	43.6	80.4
738	73.3	28.8	43.7	80.4
738	73.3	28.8	43.7	80.4
739	73.3	28.8	43.7	80.4
739	73.2	28.8	43.8	80.4
740	73.2	28.8	43.8	80.3
740	73.2	28.8	43.8	80.3
741	73.2	28.8	43.9	80.3
741	73.2	28.8	43.9	80.3
742	73.3	28.8	43.9	80.3
742	73.3	28.9	44	80.4
742	73.3	28.9	44	80.4
743	73.3	28.9	44.1	80.4
743	73.3	28.9	44.1	80.4
744	73.4	28.9	44.1	80.5
744	73.4	29	44.1	80.5
745	73.5	29	44.1	80.6
745	73.6	29	44.1	80.6
746	73.7	29	44.2	80.7
746	73.8	29	44.2	80.8
747	73.9	29	44.2	80.8
747	74	29	44.3	80.9
748	74.1	29	44.3	81
748	74.3	29	44.4	81.1
749	74.4	29.1	44.4	81.2
749	74.6	29.1	44.5	81.3
750	74.8	29.1	44.6	81.4
750	74.9	29.1	44.6	81.6
751	75.1	29.1	44.7	81.7
751	75.3	29.1	44.7	81.8
752	75.5	29.1	44.7	81.9
752	75.7	29.1	44.7	82.1
753	75.9	29.1	44.8	82.2
753	76.1	29.2	44.8	82.4
754	76.3	29.2	44.8	82.5
754	76.5	29.2	44.8	82.7
755	76.7	29.2	44.8	82.8
755	76.9	29.2	44.9	82.9
756	77.1	29.2	44.9	83.1
756	77.3	29.3	45	83.2
756	77.5	29.3	45.1	83.4
757	77.7	29.3	45.1	83.5
757	77.9	29.4	45.2	83.7
758	78.1	29.4	45.3	83.8
758	78.3	29.5	45.3	83.9
759	78.4	29.5	45.4	84
759	78.6	29.6	45.5	84.2
760	78.8	29.6	45.6	84.3
760	79	29.7	45.7	84.5
761	79.2	29.7	45.8	84.6
761	79.3	29.7	45.8	84.7
762	79.5	29.8	45.9	84.8
762	79.6	29.8	45.9	85
763	79.7	29.8	45.9	85.1
763	79.9	29.9	46	85.2
764	80	29.9	46	85.3
764	80.2	29.9	46	85.4
765	80.4	30	45.9	85.5
765	80.5	30	45.9	85.6
766	80.6	30	46	85.7
766	80.7	30	46	85.8
767	80.8	30	46.1	85.9
767	81	30.1	46.2	86
768	81.1	30.1	46.3	86.1
768	81.2	30.1	46.4	86.2
769	81.4	30.1	46.5	86.3
769	81.5	30.1	46.6	86.4
769	81.6	30.1	46.6	86.4
770	81.7	30.2	46.5	86.5
770	81.8	30.2	46.4	86.6
771	82	30.2	46.3	86.6
771	82.1	30.2	46.2	86.7
772	82.2	30.2	46.1	86.8
772	82.4	30.2	46	86.8
773	82.5	30.2	45.9	86.9
773	82.6	30.2	45.8	86.9
774	82.7	30.2	45.8	86.9
774	82.8	30.2	45.8	86.9
775	82.9	30.2	45.9	87
775	83.1	30.2	46	87
776	83.2	30.2	46.2	87
776	83.3	30.2	46.3	87
777	83.5	30.2	46.5	87.1
777	83.6	30.2	46.7	87.1
778	83.7	30.2	46.8	87.1
778	83.8	30.2	46.9	87.1
779	83.9	30.3	47	87.1
779	84	30.3	47.1	87.1
780	84.2	30.3	47.2	87.2
780	84.3	30.3	47.3	87.3
781	84.4	30.3	47.3	87.3
781	84.5	30.3	47.4	87.4
782	84.6	30.3	47.5	87.5
782	84.7	30.3	47.6	87.6
783	84.8	30.3	47.7	87.7
783	84.9	30.3	47.8	87.8
783	85.1	30.3	47.8	88
784	85.2	30.3	47.9	88.1
784	85.3	30.3	48	88.3
785	85.4	30.3	48	88.4
785	85.5	30.3	48	88.6
786	85.6	30.2	48.1	88.7
786	85.8	30.2	48.1	88.8
787	85.9	30.2	48.1	89
787	86	30.2	48.1	89.1
788	86.2	30.1	48.1	89.3
788	86.3	30.1	48.1	89.4
789	86.4	30	48.2	89.5
789	86.5	30	48.2	89.6
790	86.6	29.9	48.2	89.7
790	86.7	29.8	48.2	89.7
791	86.8	29.8	48.3	89.8
791	87	29.7	48.3	89.9
792	87.1	29.6	48.3	90
792	87.2	29.5	48.3	90.1
793	87.3	29.4	48.4	90.1
793	87.4	29.3	48.4	90.2
794	87.5	29.2	48.4	90.2
794	87.6	29	48.5	90.2
795	87.7	28.9	48.6	90.3
795	87.9	28.8	48.6	90.3
796	88	28.6	48.7	90.4
796	88.1	28.5	48.7	90.4
796	88.2	28.3	48.8	90.4
797	88.2	28.1	48.8	90.4
797	88.3	28	48.9	90.4
798	88.3	27.8	48.9	90.5
798	88.4	27.6	49	90.5
799	88.5	27.4	49	90.6
799	88.5	27.2	49	90.6
800	88.6	27.1	49.1	90.7
800	88.6	26.9	49.1	90.7
801	88.6	26.7	49.2	90.8
801	88.6	26.6	49.2	90.8
802	88.6	26.4	49.3	90.9
802	88.7	26.3	49.3	91
803	88.7	26.1	49.3	91.1
803	88.8	26	49.3	91.3
804	88.8	25.9	49.3	91.4
804	88.8	25.8	49.2	91.5
805	88.8	25.8	49.2	91.6
805	88.8	25.7	49.2	91.7
806	88.8	25.7	49.2	91.8
806	88.9	25.7	49.2	91.9
807	88.9	25.7	49.3	92
807	89	25.7	49.3	92.1
808	89	25.7	49.4	92.2
808	89.1	25.8	49.5	92.3
809	89.1	25.8	49.5	92.4
809	89.2	25.9	49.6	92.5
810	89.2	25.9	49.6	92.6
810	89.3	26	49.7	92.7
810	89.4	26.1	49.7	92.8
811	89.5	26.2	49.8	92.9
811	89.6	26.4	49.8	93
812	89.6	26.5	49.8	93.1
812	89.6	26.6	49.8	93.2
813	89.7	26.8	49.8	93.3
813	89.7	26.9	49.8	93.3
814	89.8	27.1	49.8	93.4
814	89.8	27.2	49.8	93.5
815	89.9	27.4	49.8	93.6
815	89.9	27.6	49.8	93.7
816	89.9	27.7	49.8	93.8
816	89.9	27.9	49.9	93.8
817	89.9	28.1	49.9	93.8
817	89.9	28.2	49.9	93.9
818	90	28.4	49.9	93.9
818	90	28.6	50	94
819	90	28.7	50	94.1
819	90	28.9	50	94.1
820	90	29	50	94.1
820	89.9	29.1	50	94.2
821	89.9	29.2	50	94.2
821	89.9	29.3	50	94.2
822	89.9	29.4	50.1	94.2
822	89.9	29.4	50.1	94.2
823	89.9	29.5	50.1	94.3
823	89.8	29.5	50.1	94.3
823	89.8	29.6	50.1	94.3
824	89.8	29.6	50.1	94.3
824	89.7	29.6	50.1	94.2
825	89.7	29.5	50.1	94.2
825	89.7	29.5	50.1	94.2
826	89.7	29.5	50.1	94.3
826	89.7	29.5	50.1	94.3
827	89.7	29.4	50.2	94.3
827	89.7	29.3	50.2	94.3
828	89.7	29.3	50.3	94.3
828	89.7	29.2	50.3	94.3
829	89.7	29.1	50.3	94.4
829	89.7	29.1	50.3	94.4
830	89.8	29	50.4	94.5
830	89.8	28.9	50.4	94.5
831	89.9	28.8	50.4	94.6
831	89.9	28.7	50.5	94.6
832	89.9	28.6	50.5	94.7
832	89.9	28.5	50.5	94.7
833	90	28.4	50.6	94.8
833	90	28.3	50.6	94.9
834	90.1	28.2	50.7	95
834	90.2	28.1	50.7	95.1
835	90.3	28	50.7	95.2
835	90.3	27.9	50.7	95.3
836	90.4	27.8	50.7	95.4
836	90.5	27.7	50.8	95.4
837	90.5	27.6	50.8	95.6
837	90.7	27.6	50.8	95.7
837	90.8	27.5	50.9	95.8
838	90.9	27.5	50.9	95.9
838	91.1	27.5	51	96
839	91.2	27.5	51	96.2
839	91.3	27.4	51.1	96.3
840	91.4	27.4	51.2	96.4
840	91.6	27.4	51.2	96.5
841	91.7	27.4	51.3	96.6
841	91.9	27.4	51.3	96.7
842	92	27.4	51.4	96.9
842	92.2	27.3	51.4	97
843	92.3	27.3	51.5	97.1
843	92.4	27.2	51.5	97.1
844	92.5	27.2	51.6	97.2
844	92.7	27.1	51.7	97.3
845	92.8	27	51.7	97.4
845	93	26.9	51.8	97.5
846	93.1	26.7	51.9	97.5
846	93.2	26.6	51.9	97.6
847	93.3	26.4	52	97.6
847	93.4	26.2	52	97.7
848	93.5	26	52	97.7
848	93.6	25.8	52	97.8
849	93.7	25.5	52	97.8
849	93.8	25.3	52	97.9
850	94	25	52	98
850	94.1	24.6	52.1	98
850	94.2	24.2	52.1	98.1
851	94.4	23.8	52.2	98.2
851	94.5	23.4	52.3	98.2
852	94.7	23	52.3	98.3
852	94.9	22.5	52.4	98.4
853	95.1	22	52.5	98.5
853	95.3	21.6	52.5	98.6
854	95.6	21.1	52.5	98.7
854	95.8	20.7	52.6	98.8
855	96	20.2	52.6	98.9
855	96.2	19.8	52.6	99
856	96.4	19.5	52.6	99.1
856	96.6	19.2	52.7	99.2
857	96.9	18.9	52.7	99.3
857	97.1	18.7	52.8	99.4
858	97.3	18.5	52.9	99.5
858	97.5	18.4	52.9	99.5
859	97.6	18.4	53	99.6
859	97.8	18.3	53	99.6
860	97.9	18.4	53.1	99.7
860	98.1	18.5	53.1	99.7
861	98.3	18.6	53.1	99.8
861	98.4	18.7	53.1	99.8
862	98.5	18.9	53.1	99.8
862	98.6	19.1	53.1	99.8
863	98.7	19.3	53	99.8
863	98.8	19.5	53	99.8
864	98.8	19.8	53.1	99.8
864	98.9	20	53.1	99.8
864	99	20.2	53.1	99.8
865	99.1	20.5	53.1	99.9
865	99.1	20.7	53.1	99.8
866	99.1	20.9	53.2	99.8
866	99.1	21.1	53.2	99.8
867	99.1	21.3	53.1	99.8
867	99.1	21.5	53.1	99.7
868	99.1	21.7	53.1	99.7
868	99.1	21.8	53.2	99.7
869	99.1	22	53.2	99.6
869	99.1	22.2	53.2	99.6
870	99.1	22.3	53.2	99.5
870	99	22.4	53.2	99.5
871	99	22.6	53.2	99.4
871	99	22.7	53.3	99.3
872	99	22.8	53.3	99.3
872	99	22.9	53.3	99.3
873	99	22.9	53.3	99.2
873	99	23	53.3	99.2
874	99	23	53.3	99.1
874	99	23	53.3	99
875	99	22.9	53.3	98.9
875	99	22.9	53.3	98.9
876	99	22.8	53.3	98.8
876	99	22.7	53.3	98.8
877	99	22.6	53.3	98.7
877	99	22.5	53.2	98.7
877	99	22.4	53.2	98.6
878	99	22.2	53.2	98.5
878	99	22.1	53.2	98.5
879	99	21.9	53.2	98.4
879	99	21.8	53.3	98.4
880	99	21.6	53.3	98.4
880	99	21.5	53.3	98.3
881	99	21.4	53.4	98.3
881	99	21.2	53.4	98.3
882	98.9	21.1	53.4	98.2
882	98.9	21	53.5	98.2
883	98.8	20.9	53.5	98.1
883	98.8	20.8	53.5	98.1
884	98.8	20.7	53.5	98.1
884	98.8	20.6	53.5	98.1
885	98.8	20.4	53.5	98.1
885	98.8	20.3	53.5	98
886	98.7	20.2	53.5	98
886	98.7	20.1	53.5	97.9
887	98.7	19.9	53.5	97.9
887	98.7	19.8	53.5	97.9
888	98.7	19.6	53.5	97.9
888	98.8	19.4	53.5	97.9
889	98.8	19.2	53.5	97.9
889	98.8	19	53.6	97.8
890	98.8	18.8	53.6	97.8
890	98.8	18.5	53.6	97.7
891	98.8	18.3	53.6	97.7
891	98.8	18	53.6	97.7
891	98.9	17.7	53.7	97.7
892	98.9	17.5	53.7	97.7
892	99	17.2	53.7	97.6
893	99	17	53.6	97.6
893	99	16.7	53.6	97.5
894	99	16.5	53.6	97.5
894	99	16.3	53.6	97.5
895	99.1	16.2	53.6	97.5
895	99.1	16	53.6	97.4
896	99.2	15.9	53.6	97.4
896	99.3	15.9	53.6	97.4
897	99.3	15.9	53.6	97.4
897	99.3	15.9	53.6	97.4
898	99.4	15.9	53.6	97.3
898	99.4	16	53.6	97.3
899	99.5	16.1	53.6	97.3
899	99.5	16.2	53.6	97.3
900	99.6	16.3	53.6	97.3
900	99.7	16.5	53.6	97.3
901	99.7	16.6	53.6	97.2
901	99.7	16.8	53.6	97.2
902	99.7	17	53.6	97.2
902	99.8	17.1	53.7	97.2
903	99.8	17.3	53.7	97.1
903	99.9	17.5	53.7	97.1
904	99.9	17.6	53.8	97.1
904	99.9	17.8	53.8	97.1
904	100	18	53.8	97.1
905	100	18.1	53.8	97
905	100	18.3	53.8	97
906	100	18.4	53.8	96.9
906	100	18.6	53.8	96.9
907	100	18.7	53.8	96.9
907	100	18.9	53.8	96.8
908	100	19	53.8	96.8
908	99.9	19.1	53.8	96.7
909	99.9	19.2	53.8	96.6
909	99.8	19.3	53.7	96.5
910	99.8	19.4	53.7	96.4
910	99.7	19.5	53.7	96.4
911	99.6	19.5	53.7	96.3
911	99.6	19.6	53.7	96.2
912	99.5	19.6	53.7	96.1
912	99.3	19.6	53.7	95.9
913	99.2	19.6	53.7	95.8
913	99.1	19.6	53.7	95.7
914	98.9	19.6	53.6	95.5
914	98.8	19.5	53.6	95.4
915	98.6	19.4	53.6	95.3
915	98.5	19.4	53.5	95.1
916	98.3	19.2	53.5	95
916	98.1	19.1	53.4	94.8
917	97.9	19	53.4	94.7
917	97.7	18.9	53.4	94.5
918	97.6	18.7	53.3	94.3
918	97.4	18.6	53.3	94.2
918	97.2	18.4	53.3	94.1
919	97.1	18.3	53.3	93.9
919	96.9	18.1	53.3	93.8
920	96.8	18	53.2	93.7
920	96.6	17.8	53.2	93.5
921	96.5	17.7	53.2	93.4
921	96.3	17.5	53.1	93.3
922	96.2	17.4	53.1	93.2
922	96.2	17.3	53.1	93.1
923	96.1	17.1	53	93.1
923	96.1	17	53	93
924	96	16.8	53	92.9
924	96	16.6	53	92.9
925	95.9	16.5	53	92.8
925	95.9	16.3	53	92.8
926	95.9	16	53	92.7
926	95.9	15.8	53	92.7
927	95.9	15.5	53	92.6
927	95.8	15.2	52.9	92.6
928	95.8	14.9	52.9	92.5
928	95.8	14.6	52.9	92.4
929	95.7	14.2	52.9	92.4
929	95.7	13.8	52.9	92.3
930	95.7	13.4	52.9	92.3
930	95.7	13	52.9	92.2
931	95.7	12.5	52.9	92.2
931	95.6	12.1	52.9	92.1
931	95.6	11.7	52.9	92.1
932	95.6	11.2	52.9	92
932	95.6	10.8	52.9	92
933	95.6	10.3	52.9	92
933	95.6	9.88	52.9	91.9
934	95.7	9.45	52.9	91.9
934	95.7	9.03	52.9	91.9
935	95.8	8.63	53	91.9
935	95.8	8.24	53	91.9
936	95.9	7.88	53	91.9
936	96	7.54	53	91.9
937	96	7.22	53	91.9
937	96.2	6.91	53	91.9
938	96.3	6.63	53.1	91.9
938	96.4	6.37	53.1	91.9
939	96.5	6.13	53.1	92
939	96.7	5.92	53.1	92
940	96.8	5.74	53.1	92
940	96.9	5.57	53.2	92
941	97	5.42	53.2	92
941	97.2	5.29	53.2	92
942	97.4	5.17	53.2	92
942	97.5	5.07	53.3	92
943	97.7	4.98	53.3	92
943	97.8	4.91	53.3	92
944	97.9	4.85	53.3	92
944	98	4.8	53.3	92
945	98.2	4.75	53.3	92
945	98.3	4.7	53.3	92
945	98.4	4.65	53.3	92
946	98.5	4.61	53.3	92
946	98.6	4.56	53.3	92
947	98.7	4.53	53.3	91.9
947	98.8	4.49	53.3	91.9
948	98.8	4.45	53.3	91.9
948	98.9	4.41	53.3	91.8
949	98.9	4.37	53.3	91.8
949	99	4.32	53.3	91.8
950	99	4.28	53.3	91.7
950	99.1	4.24	53.3	91.7
951	99.1	4.21	53.3	91.7
951	99.1	4.18	53.2	91.6
952	99.1	4.15	53.2	91.6
952	99.1	4.12	53.2	91.5
953	99.1	4.1	53.2	91.5
953	99.1	4.08	53.2	91.5
954	99.1	4.06	53.2	91.4
954	99.1	4.05	53.2	91.4
955	99.1	4.05	53.2	91.3
955	99.1	4.06	53.2	91.2
956	99	4.07	53.2	91.2
956	99	4.08	53.2	91.1
957	99	4.09	53.2	91.1
957	99	4.1	53.2	91
958	99	4.12	53.2	91
958	99	4.14	53.2	90.9
958	99	4.17	53.2	90.9
959	98.9	4.2	53.2	90.8
959	98.9	4.24	53.1	90.7
960	98.9	4.28	53.1	90.6
960	98.9	4.32	53.1	90.6
961	98.8	4.36	53.1	90.5
961	98.8	4.41	53.1	90.5
962	98.8	4.47	53.1	90.4
962	98.8	4.53	53.1	90.3
963	98.7	4.6	53	90.2
963	98.6	4.67	53	90.1
964	98.6	4.75	53	90
964	98.5	4.82	53	90
965	98.5	4.89	53	89.9
965	98.5	4.97	53	89.8
966	98.4	5.05	53	89.7
966	98.3	5.14	52.9	89.6
967	98.2	5.22	52.9	89.5
967	98.1	5.31	52.9	89.4
968	98.1	5.4	52.9	89.3
968	98	5.48	52.8	89.2
969	97.9	5.57	52.8	89.2
969	97.9	5.65	52.8	89.1
970	97.8	5.74	52.8	89
970	97.7	5.83	52.8	88.9
971	97.6	5.92	52.8	88.8
971	97.5	6.01	52.8	88.7
972	97.4	6.09	52.7	88.6
972	97.4	6.17	52.7	88.5
972	97.3	6.25	52.7	88.5
973	97.2	6.33	52.7	88.4
973	97.1	6.41	52.6	88.3
974	97.1	6.48	52.6	88.2
974	97	6.56	52.6	88.1
975	96.9	6.63	52.6	88
975	96.8	6.7	52.6	87.9
976	96.7	6.76	52.6	87.8
976	96.6	6.82	52.6	87.8
977	96.6	6.88	52.6	87.7
977	96.5	6.94	52.6	87.6
978	96.4	7	52.6	87.5
978	96.3	7.06	52.5	87.4
979	96.2	7.12	52.5	87.3
979	96	7.17	52.5	87.2
980	95.9	7.23	52.4	87.1
980	95.9	7.28	52.4	87.1
981	95.8	7.33	52.4	87
981	95.7	7.39	52.4	86.9
982	95.5	7.45	52.4	86.8
982	95.4	7.52	52.4	86.8
983	95.3	7.58	52.4	86.7
983	95.2	7.65	52.4	86.6
984	95.1	7.71	52.4	86.5
984	95	7.78	52.4	86.5
985	95	7.84	52.4	86.4
985	94.9	7.91	52.4	86.4
985	94.8	7.98	52.4	86.3
986	94.7	8.06	52.4	86.2
986	94.6	8.13	52.4	86.2
987	94.5	8.2	52.3	86.1
987	94.5	8.26	52.3	86
988	94.4	8.32	52.3	86
988	94.4	8.38	52.3	85.9
989	94.3	8.44	52.3	85.9
989	94.2	8.5	52.3	85.8
990	94.2	8.56	52.2	85.7
990	94.1	8.62	52.2	85.7
991	94.1	8.66	52.2	85.6
991	94	8.71	52.2	85.5
992	94	8.74	52.2	85.5
992	94	8.78	52.2	85.4
993	93.9	8.81	52.2	85.4
993	93.9	8.85	52.2	85.3
994	93.8	8.88	52.2	85.2
994	93.8	8.91	52.2	85.2
995	93.7	8.94	52.2	85.1
995	93.7	8.95	52.1	85
996	93.6	8.97	52.1	85
996	93.6	8.98	52.1	84.9
997	93.5	8.99	52.1	84.9
997	93.5	9	52.1	84.8
998	93.4	9	52.1	84.7
998	93.3	9	52	84.6
999	93.2	8.99	52	84.5
999	93.1	8.97	52	84.4
999	93	8.95	52	84.3
1000	92.8	8.92	51.9	84.3
1000	92.7	8.89	51.9	84.2
1000	92.6	8.86	51.8	84.1
1000	92.4	8.83	51.8	84
1000	92.3	8.8	51.8	83.9
1000	92.1	8.76	51.7	83.7
1000	92	8.71	51.7	83.6
1000	91.9	8.67	51.7	83.6
1000	91.8	8.62	51.7	83.5
1000	91.7	8.58	51.7	83.4
1000	91.5	8.55	51.6	83.3
1010	91.4	8.52	51.6	83.1
1010	91.2	8.49	51.6	83
1010	91	8.47	51.6	82.9
1010	90.9	8.44	51.6	82.8
1010	90.7	8.42	51.5	82.6
1010	90.5	8.41	51.5	82.5
1010	90.3	8.4	51.5	82.4
1010	90.1	8.39	51.4	82.2
1010	89.9	8.39	51.3	82
1010	89.7	8.39	51.2	81.9
1010	89.5	8.39	51.1	81.7
1010	89.3	8.39	51.1	81.6
1010	89.1	8.39	51	81.5
1010	88.9	8.38	50.9	81.3
1010	88.7	8.37	50.9	81.2
1010	88.5	8.37	50.8	81.1
1010	88.3	8.35	50.8	80.9
1010	88.2	8.34	50.8	80.8
1010	88	8.31	50.7	80.7
1010	87.8	8.27	50.7	80.5
1010	87.7	8.22	50.7	80.4
1020	87.6	8.17	50.6	80.3
1020	87.4	8.11	50.6	80.2
1020	87.3	8.05	50.5	80.1
1020	87.1	8	50.5	80
1020	87	7.94	50.4	79.8
1020	86.9	7.87	50.4	79.7
1020	86.7	7.81	50.4	79.6
1020	86.6	7.75	50.3	79.5
1020	86.5	7.7	50.3	79.4
1020	86.4	7.66	50.2	79.2
1020	86.2	7.63	50.2	79.1
1020	86.1	7.61	50.1	79
1020	85.9	7.61	50.1	78.8
1020	85.8	7.61	50	78.7
1020	85.6	7.61	50	78.5
1020	85.5	7.62	49.9	78.4
1020	85.4	7.64	49.9	78.3
1020	85.2	7.67	49.8	78.1
1020	85	7.71	49.7	77.9
1020	84.8	7.76	49.7	77.8
1030	84.6	7.81	49.6	77.6
1030	84.4	7.86	49.5	77.4
1030	84.2	7.91	49.5	77.2
1030	84	7.96	49.4	77
1030	83.8	8.02	49.3	76.8
1030	83.6	8.08	49.3	76.6
1030	83.3	8.15	49.2	76.4
1030	83.1	8.22	49.1	76.3
1030	82.9	8.3	49	76.1
1030	82.7	8.38	49	75.9
1030	82.5	8.47	48.9	75.8
1030	82.4	8.56	48.8	75.6
1030	82.3	8.65	48.8	75.5
1030	82.1	8.76	48.7	75.4
1030	82	8.89	48.7	75.3
1030	81.9	9.02	48.7	75.2
1030	81.8	9.17	48.7	75.1
1030	81.7	9.32	48.7	75
1030	81.6	9.49	48.7	74.9
1030	81.5	9.66	48.7	74.8
1030	81.5	9.85	48.7	74.7
1040	81.3	10.1	48.6	74.6
1040	81.2	10.3	48.6	74.4
1040	81.1	10.5	48.6	74.3
1040	80.9	10.8	48.5	74.2
1040	80.7	11	48.5	74
1040	80.6	11.3	48.4	73.9
1040	80.4	11.6	48.4	73.7
1040	80.2	11.9	48.3	73.6
1040	80	12.2	48.3	73.4
1040	79.8	12.5	48.2	73.3
1040	79.6	12.8	48.1	73.1
1040	79.4	13.1	48.1	72.9
1040	79.2	13.4	48	72.8
1040	79	13.7	48	72.6
1040	78.8	13.9	47.9	72.4
1040	78.6	14.2	47.9	72.3
1040	78.5	14.4	47.9	72.1
1040	78.3	14.6	47.8	72
1040	78.1	14.8	47.7	71.8
1040	77.9	15	47.7	71.6
1040	77.7	15.1	47.6	71.5
1050	77.5	15.2	47.5	71.3
1050	77.3	15.3	47.4	71.2
1050	77.2	15.4	47.3	71.1
1050	77	15.4	47.2	71
1050	76.8	15.5	47.1	70.8
1050	76.7	15.5	47.1	70.7
1050	76.5	15.5	47	70.6
1050	76.4	15.4	47	70.4
1050	76.2	15.4	46.9	70.3
1050	76.1	15.3	46.9	70.2
1050	76	15.2	46.9	70.1
1050	75.9	15.1	46.9	70
1050	75.8	15	46.8	69.9
1050	75.6	14.8	46.8	69.8
1050	75.5	14.7	46.8	69.7
1050	75.4	14.5	46.7	69.6
1050	75.3	14.3	46.7	69.5
1050	75.3	14.1	46.7	69.4
1050	75.2	13.9	46.6	69.4
1050	75.1	13.7	46.6	69.3
1050	75	13.5	46.5	69.2
1060	74.9	13.3	46.5	69.1
1060	74.8	13.2	46.4	69
1060	74.7	13	46.4	68.9
1060	74.6	12.9	46.3	68.8
1060	74.6	12.7	46.3	68.7
1060	74.5	12.6	46.3	68.6
1060	74.4	12.5	46.3	68.5
1060	74.3	12.4	46.3	68.4
1060	74.2	12.4	46.3	68.3
1060	74.1	12.4	46.3	68.2
1060	74	12.3	46.3	68.1
1060	73.9	12.4	46.2	67.9
1060	73.8	12.4	46.2	67.8
1060	73.7	12.4	46.2	67.7
1060	73.5	12.5	46.1	67.6
1060	73.4	12.6	46.1	67.4
1060	73.3	12.7	46.1	67.3
1060	73.1	12.8	46	67.1
1060	73	12.9	46	67
1060	72.8	12.9	46	66.8
1070	72.7	13	45.9	66.7
1070	72.5	13.1	45.9	66.5
1070	72.4	13.2	45.9	66.4
1070	72.2	13.3	45.8	66.2
1070	72	13.3	45.8	66.1
1070	71.9	13.4	45.7	65.9
1070	71.7	13.5	45.7	65.7
1070	71.5	13.5	45.6	65.6
1070	71.4	13.6	45.6	65.4
1070	71.2	13.7	45.5	65.2
1070	71	13.7	45.4	65.1
1070	70.9	13.8	45.4	64.9
1070	70.7	13.8	45.3	64.7
1070	70.5	13.9	45.3	64.5
1070	70.3	13.9	45.2	64.3
1070	70.2	13.9	45.2	64.1
1070	70	13.9	45.1	64
1070	69.8	13.8	45.1	63.8
1070	69.7	13.7	45	63.6
1070	69.5	13.7	45	63.4
1070	69.4	13.6	44.9	63.2
1080	69.2	13.5	44.9	63
1080	69	13.3	44.9	62.8
1080	68.9	13.2	44.8	62.6
1080	68.8	13	44.8	62.5
1080	68.7	12.9	44.7	62.3
1080	68.5	12.7	44.7	62.1
1080	68.4	12.5	44.6	62
1080	68.3	12.4	44.5	61.8
1080	68.2	12.2	44.4	61.7
1080	68.1	12	44.4	61.5
1080	68.1	11.8	44.3	61.4
1080	68	11.7	44.3	61.3
1080	68	11.5	44.3	61.2
1080	68	11.4	44.2	61.1
1080	68	11.2	44.2	61
1080	68	11.1	44.2	60.9
1080	68	10.9	44.2	60.8
1080	68	10.8	44.2	60.7
1080	68	10.6	44.2	60.6
1080	68.1	10.5	44.2	60.6
1080	68.1	10.4	44.2	60.5
1090	68.2	10.2	44.2	60.4
1090	68.2	10.1	44.2	60.4
1090	68.2	9.98	44.2	60.3
1090	68.3	9.86	44.2	60.3
1090	68.3	9.74	44.2	60.2
1090	68.3	9.62	44.2	60.1
1090	68.3	9.5	44.1	60.1
1090	68.3	9.38	44.1	60
1090	68.4	9.27	44	60
1090	68.3	9.17	44	59.9
1090	68.3	9.07	43.9	59.9
1090	68.3	8.97	43.8	59.8
1090	68.2	8.88	43.8	59.8
1090	68.2	8.78	43.7	59.7
1090	68.1	8.69	43.7	59.7
1090	68.1	8.6	43.6	59.6
1090	68	8.51	43.6	59.6
1090	67.9	8.43	43.5	59.5
1090	67.8	8.35	43.5	59.5
1090	67.7	8.28	43.4	59.4
1090	67.6	8.2	43.4	59.4
1100	67.5	8.11	43.3	59.3
1100	67.4	8.03	43.2	59.3
1100	67.3	7.94	43.2	59.2
1100	67.2	7.86	43.1	59.2
1100	67	7.79	43	59.1
1100	66.9	7.72	42.9	59.1
1100	66.7	7.64	42.8	59.1
1100	66.6	7.57	42.7	59
1100	66.5	7.49	42.7	59
1100	66.4	7.41	42.6	58.9
1100	66.2	7.34	42.5	58.9
1100	66.1	7.27	42.4	58.9
1100	66	7.2	42.3	58.8
1100	65.9	7.15	42.1	58.8
1100	65.8	7.09	42	58.8
1100	65.7	7.03	41.9	58.8
1100	65.6	6.97	41.8	58.8
1100	65.5	6.9	41.7	58.8
1100	65.5	6.84	41.6	58.8
1100	65.5	6.79	41.5	58.8
1110	65.4	6.74	41.4	58.8
1110	65.4	6.69	41.2	58.8
1110	65.4	6.65	41.1	58.9
1110	65.3	6.6	40.9	58.9
1110	65.3	6.55	40.8	58.9
1110	65.3	6.5	40.6	59
1110	65.4	6.45	40.5	59
1110	65.4	6.42	40.3	59.1
1110	65.4	6.39	40.1	59.1
1110	65.4	6.36	39.9	59.2
1110	65.3	6.34	39.8	59.2
1110	65.3	6.32	39.6	59.3
1110	65.3	6.3	39.4	59.3
1110	65.3	6.29	39.2	59.3
1110	65.4	6.29	39	59.4
1110	65.4	6.29	38.8	59.4
1110	65.4	6.31	38.7	59.5
1110	65.3	6.34	38.5	59.5
1110	65.3	6.37	38.4	59.6
1110	65.3	6.41	38.4	59.6
1110	65.3	6.45	38.4	59.6
1120	65.3	6.49	38.4	59.7
1120	65.4	6.55	38.5	59.7
1120	65.4	6.61	38.6	59.8
1120	65.4	6.68	38.7	59.8
1120	65.4	6.75	38.8	59.8
1120	65.4	6.83	38.9	59.9
1120	65.4	6.91	39.1	59.9
1120	65.4	6.98	39.2	59.9
1120	65.4	7.05	39.3	60
1120	65.4	7.13	39.4	60
1120	65.4	7.2	39.5	60
1120	65.4	7.27	39.6	60.1
1120	65.4	7.35	39.7	60.1
1120	65.4	7.41	39.8	60.1
1120	65.4	7.47	39.8	60.1
1120	65.4	7.52	39.9	60.1
1120	65.4	7.56	39.9	60.2
1120	65.4	7.6	39.9	60.2
1120	65.4	7.63	39.9	60.2
1120	65.4	7.67	39.8	60.3
1120	65.4	7.69	39.8	60.3
1130	65.4	7.72	39.7	60.3
1130	65.4	7.73	39.6	60.4
1130	65.5	7.74	39.5	60.4
1130	65.5	7.74	39.5	60.5
1130	65.6	7.75	39.4	60.6
1130	65.7	7.75	39.3	60.7
1130	65.8	7.76	39.2	60.8
1130	65.9	7.76	39.1	60.8
1130	66.1	7.77	39	60.9
1130	66.2	7.77	39	61
1130	66.4	7.77	38.9	61.1
1130	66.5	7.77	38.9	61.3
1130	66.7	7.77	38.9	61.4
1130	66.9	7.77	39	61.5
1130	67	7.77	39	61.6
1130	67.2	7.77	39.1	61.7
1130	67.4	7.77	39.2	61.8
1130	67.5	7.76	39.3	61.9
1130	67.6	7.75	39.4	61.9
1130	67.8	7.73	39.6	62
1130	67.9	7.71	39.7	62.1
1140	68	7.69	39.9	62.1
1140	68.1	7.67	40	62.2
1140	68.1	7.65	40.2	62.2
1140	68.1	7.62	40.4	62.2
1140	68.2	7.59	40.6	62.2
1140	68.2	7.56	40.7	62.2
1140	68.2	7.52	40.9	62.2
1140	68.2	7.49	41	62.2
1140	68.1	7.45	41.1	62.2
1140	68.1	7.42	41.3	62.2
1140	68	7.4	41.4	62.2
1140	67.9	7.37	41.4	62.1
1140	67.8	7.34	41.5	62.1
1140	67.6	7.31	41.6	62
1140	67.5	7.28	41.7	61.9
1140	67.4	7.26	41.7	61.9
1140	67.2	7.23	41.7	61.8
1140	67	7.22	41.8	61.7
1140	66.8	7.21	41.8	61.6
1140	66.6	7.2	41.8	61.5
1150	66.4	7.19	41.7	61.4
1150	66.2	7.18	41.7	61.4
1150	66	7.18	41.7	61.3
1150	65.8	7.18	41.6	61.2
1150	65.6	7.18	41.6	61.1
1150	65.4	7.2	41.5	60.9
1150	65.2	7.22	41.5	60.8
1150	64.9	7.24	41.4	60.7
1150	64.7	7.26	41.4	60.6
1150	64.5	7.29	41.3	60.5
1150	64.3	7.32	41.2	60.4
1150	64.1	7.36	41.2	60.3
1150	63.9	7.41	41.1	60.2
1150	63.7	7.46	41	60.1
1150	63.6	7.53	41	60
1150	63.4	7.6	40.9	60
1150	63.2	7.68	40.8	59.9
1150	63	7.76	40.8	59.8
1150	62.9	7.85	40.7	59.7
1150	62.7	7.95	40.7	59.7
1150	62.6	8.05	40.7	59.6
1160	62.4	8.18	40.6	59.5
1160	62.3	8.31	40.6	59.5
1160	62.1	8.45	40.5	59.4
1160	62	8.6	40.5	59.4
1160	61.9	8.76	40.4	59.3
1160	61.8	8.92	40.4	59.2
1160	61.6	9.09	40.3	59.2
1160	61.5	9.27	40.3	59.1
1160	61.4	9.46	40.2	59.1
1160	61.3	9.66	40.1	59
1160	61.2	9.86	40.1	59
1160	61	10.1	40	58.9
1160	60.9	10.3	40	58.8
1160	60.8	10.5	39.9	58.8
1160	60.7	10.7	39.8	58.7
1160	60.7	10.9	39.8	58.7
1160	60.6	11.1	39.8	58.6
1160	60.4	11.3	39.7	58.6
1160	60.3	11.5	39.7	58.5
1160	60.2	11.6	39.7	58.4
1160	60.1	11.8	39.7	58.4
1170	60	12	39.7	58.3
1170	59.9	12.1	39.7	58.3
1170	59.8	12.3	39.7	58.2
1170	59.7	12.5	39.7	58.2
1170	59.6	12.6	39.8	58.1
1170	59.5	12.8	39.8	58.1
1170	59.4	12.9	39.8	58
1170	59.3	13.1	39.8	58
1170	59.3	13.2	39.8	57.9
1170	59.2	13.4	39.8	57.9
1170	59.2	13.6	39.8	57.9
1170	59.2	13.7	39.9	57.9
1170	59.2	13.9	39.9	57.9
1170	59.2	14	39.9	57.9
1170	59.3	14.2	40	58
1170	59.4	14.4	40.1	58
1170	59.5	14.5	40.1	58.1
1170	59.6	14.7	40.2	58.2
1170	59.8	14.8	40.3	58.3
1170	59.9	15	40.5	58.4
1170	60.1	15.1	40.6	58.5
1180	60.3	15.3	40.7	58.7
1180	60.5	15.4	40.9	58.8
1180	60.7	15.5	41	58.9
1180	60.9	15.7	41.1	59
1180	61.1	15.8	41.3	59.2
1180	61.2	16	41.4	59.3
1180	61.4	16.1	41.5	59.4
1180	61.5	16.3	41.7	59.5
1180	61.6	16.4	41.8	59.6
1180	61.7	16.6	41.9	59.6
1180	61.8	16.7	41.9	59.7
1180	61.9	16.9	42	59.7
1180	61.9	17	42.1	59.8
1180	62	17.1	42.1	59.8
1180	62	17.2	42.2	59.9
1180	62	17.3	42.2	59.9
1180	62	17.4	42.2	59.9
1180	62	17.5	42.3	59.9
1180	62	17.5	42.3	59.9
1180	61.9	17.6	42.4	59.9
1190	61.9	17.6	42.4	59.9
1190	61.9	17.6	42.4	59.9
1190	61.9	17.7	42.4	59.8
1190	61.8	17.7	42.4	59.8
1190	61.8	17.7	42.4	59.8
1190	61.7	17.7	42.4	59.8
1190	61.7	17.7	42.4	59.8
1190	61.6	17.7	42.4	59.7
1190	61.6	17.8	42.4	59.7
1190	61.5	17.8	42.4	59.7
1190	61.4	17.8	42.4	59.7
1190	61.3	17.8	42.4	59.6
1190	61.2	17.8	42.4	59.6
1190	61.2	17.8	42.3	59.5
1190	61.1	17.8	42.3	59.5
1190	61	17.7	42.3	59.4
1190	60.9	17.7	42.3	59.4
1190	60.8	17.6	42.2	59.3
1190	60.7	17.5	42.2	59.3
1190	60.5	17.5	42.2	59.2
1190	60.4	17.4	42.1	59.1
1200	60.3	17.3	42.1	59
1200	60.1	17.1	42	58.9
1200	60	17	42	58.9
1200	59.9	17	42	58.8
1200	59.7	16.9	41.9	58.7
1200	59.6	16.8	41.9	58.6
1200	59.4	16.8	41.8	58.5
1200	59.2	16.8	41.8	58.4
1200	59.1	16.9	41.7	58.3
1200	58.9	16.9	41.7	58.2
1200	58.7	17	41.7	58.1
1200	58.6	17.1	41.6	58
1200	58.4	17.2	41.6	57.8
1200	58.2	17.3	41.5	57.7
1200	58.1	17.5	41.4	57.6
1200	57.9	17.6	41.4	57.5
1200	57.7	17.8	41.3	57.4
1200	57.6	17.9	41.2	57.3
1200	57.4	18.1	41.2	57.2
1200	57.3	18.3	41.1	57.1
1200	57.1	18.4	41	57
1210	56.9	18.6	41	56.9
1210	56.8	18.8	40.9	56.8
1210	56.6	19	40.9	56.7
1210	56.5	19.2	40.8	56.6
1210	56.3	19.4	40.8	56.4
1210	56.1	19.5	40.7	56.3
1210	56	19.7	40.7	56.2
1210	55.8	19.9	40.6	56.1
1210	55.7	20.1	40.6	56
1210	55.5	20.3	40.5	55.9
1210	55.3	20.5	40.5	55.8
1210	55.1	20.7	40.4	55.7
1210	54.9	20.9	40.3	55.6
1210	54.7	21.1	40.3	55.5
1210	54.6	21.4	40.2	55.3
1210	54.4	21.6	40.2	55.2
1210	54.2	21.8	40.1	55.1
1210	54	22	40.1	55
1210	53.8	22.2	40	54.8
1210	53.6	22.5	39.9	54.7
1210	53.3	22.7	39.9	54.5
1220	53.1	22.9	39.8	54.4
1220	52.9	23.1	39.7	54.3
1220	52.7	23.4	39.6	54.1
1220	52.5	23.6	39.5	54
1220	52.3	23.8	39.5	53.8
1220	52.1	24	39.4	53.7
1220	51.9	24.2	39.3	53.6
1220	51.7	24.4	39.3	53.4
1220	51.5	24.6	39.2	53.3
1220	51.3	24.8	39.1	53.2
1220	51.1	25	39.1	53
1220	50.9	25.2	39	52.9
1220	50.7	25.3	38.9	52.8
1220	50.5	25.5	38.9	52.6
1220	50.2	25.6	38.8	52.5
1220	50	25.7	38.7	52.3
1220	49.8	25.8	38.7	52.2
1220	49.6	25.9	38.6	52.1
1220	49.4	26	38.6	52
1220	49.2	26.1	38.5	51.8
1230	49	26.2	38.4	51.7
1230	48.8	26.3	38.4	51.6
1230	48.6	26.3	38.3	51.5
1230	48.4	26.4	38.3	51.4
1230	48.2	26.5	38.2	51.3
1230	48.1	26.5	38.2	51.2
1230	47.9	26.6	38.1	51.1
1230	47.7	26.6	38.1	51
1230	47.5	26.7	38	50.9
1230	47.4	26.7	38	50.8
1230	47.2	26.8	37.9	50.8
1230	47.1	26.8	37.9	50.7
1230	46.9	26.8	37.8	50.6
1230	46.8	26.9	37.8	50.5
1230	46.6	26.9	37.8	50.5
1230	46.5	27	37.7	50.4
1230	46.4	27	37.7	50.4
1230	46.2	27	37.6	50.3
1230	46.1	27.1	37.6	50.2
1230	46	27.1	37.5	50.2
1230	45.9	27.2	37.5	50.2
1240	45.8	27.2	37.5	50.1
1240	45.7	27.2	37.4	50.1
1240	45.6	27.3	37.4	50.1
1240	45.5	27.3	37.4	50
1240	45.4	27.3	37.4	50
1240	45.4	27.3	37.4	50
1240	45.3	27.3	37.4	50
1240	45.2	27.4	37.4	50
1240	45.2	27.4	37.4	50
1240	45.1	27.4	37.4	50
1240	45.1	27.4	37.4	50
1240	45.1	27.4	37.4	50
1240	45	27.3	37.4	50
1240	45	27.3	37.4	50
1240	45	27.3	37.4	50
1240	44.9	27.3	37.4	50
1240	44.9	27.2	37.4	50
1240	44.9	27.2	37.4	50.1
1240	44.9	27.1	37.4	50.1
1240	44.9	27.1	37.4	50.1
1240	44.9	27	37.4	50.2
1250	44.9	26.9	37.4	50.2
1250	44.9	26.9	37.4	50.2
1250	45	26.8	37.4	50.3
1250	45	26.7	37.5	50.3
1250	45	26.6	37.5	50.4
1250	45	26.5	37.5	50.4
1250	45.1	26.4	37.6	50.5
1250	45.1	26.2	37.6	50.5
1250	45.1	26.1	37.6	50.6
1250	45.1	26	37.6	50.6
1250	45.2	25.8	37.7	50.7
1250	45.2	25.6	37.7	50.7
1250	45.3	25.5	37.7	50.8
1250	45.3	25.3	37.7	50.8
1250	45.3	25.1	37.7	50.9
1250	45.3	24.9	37.7	50.9
1250	45.4	24.7	37.7	51
1250	45.4	24.5	37.7	51
1250	45.4	24.3	37.7	51.1
1250	45.5	24.2	37.7	51.2
1260	45.5	24	37.8	51.2
1260	45.5	23.8	37.8	51.3
1260	45.5	23.7	37.8	51.3
1260	45.5	23.6	37.8	51.3
1260	45.5	23.5	37.8	51.4
1260	45.5	23.5	37.8	51.4
1260	45.5	23.5	37.8	51.5
1260	45.5	23.4	37.9	51.5
1260	45.5	23.5	37.9	51.5
1260	45.5	23.5	37.9	51.6
1260	45.5	23.5	37.9	51.6
1260	45.5	23.6	38	51.6
1260	45.5	23.7	38	51.7
1260	45.6	23.8	38	51.7
1260	45.6	23.9	38.1	51.8
1260	45.6	24.1	38.1	51.8
1260	45.6	24.2	38.1	51.9
1260	45.6	24.3	38.1	51.9
1260	45.6	24.4	38.1	52
1260	45.6	24.6	38.2	52
1260	45.6	24.7	38.2	52.1
1270	45.6	24.8	38.2	52.1
1270	45.6	24.9	38.3	52.1
1270	45.6	25	38.3	52.2
1270	45.6	25.1	38.3	52.2
1270	45.6	25.2	38.4	52.3
1270	45.6	25.2	38.4	52.3
1270	45.6	25.3	38.5	52.3
1270	45.6	25.4	38.5	52.4
1270	45.6	25.4	38.5	52.4
1270	45.6	25.5	38.5	52.4
1270	45.6	25.6	38.6	52.5
1270	45.6	25.6	38.6	52.5
1270	45.7	25.6	38.6	52.6
1270	45.7	25.7	38.6	52.6
1270	45.7	25.7	38.6	52.6
1270	45.7	25.8	38.6	52.7
1270	45.7	25.8	38.6	52.7
1270	45.7	25.9	38.6	52.8
1270	45.7	25.9	38.6	52.9
1270	45.8	25.9	38.7	52.9
1270	45.8	26	38.7	53
1280	45.8	26	38.7	53
1280	45.8	26	38.7	53
1280	45.8	26	38.7	53.1
1280	45.8	26	38.7	53.1
1280	45.8	26	38.7	53.1
1280	45.8	26	38.8	53.1
1280	45.8	26	38.8	53.2
1280	45.8	26	38.8	53.2
1280	45.8	26	38.8	53.2
1280	45.8	26	38.8	53.2
1280	45.8	26	38.8	53.3
1280	45.8	26	38.9	53.3
1280	45.8	26	38.9	53.3
1280	45.8	25.9	38.9	53.3
1280	45.8	25.9	38.9	53.4
1280	45.8	25.9	38.9	53.4
1280	45.8	25.9	38.9	53.4
1280	45.7	25.9	38.9	53.4
1280	45.7	25.8	39	53.5
1280	45.7	25.8	39	53.5
1280	45.7	25.8	39	53.5
1290	45.7	25.8	39	53.5
1290	45.7	25.7	39	53.5
1290	45.6	25.7	39	53.5
1290	45.6	25.7	39	53.5
1290	45.6	25.6	39	53.5
1290	45.6	25.6	39	53.5
1290	45.5	25.6	39.1	53.6
1290	45.5	25.5	39.1	53.6
1290	45.5	25.5	39.1	53.6
1290	45.5	25.4	39.1	53.6
1290	45.5	25.4	39.1	53.7
1290	45.5	25.3	39.1	53.7
1290	45.5	25.3	39.1	53.7
1290	45.5	25.2	39.1	53.7
1290	45.5	25.2	39.1	53.7
1290	45.4	25.1	39.1	53.7
1290	45.4	25.1	39.1	53.7
1290	45.4	25	39.1	53.7
1290	45.4	24.9	39.1	53.7
1290	45.3	24.9	39.1	53.7
1300	45.3	24.8	39	53.6
1300	45.3	24.7	39	53.6
1300	45.2	24.6	39	53.6
1300	45.2	24.6	39	53.6
1300	45.2	24.5	39	53.5
1300	45.2	24.4	38.9	53.5
1300	45.1	24.4	38.9	53.5
1300	45.1	24.3	38.9	53.5
1300	45.1	24.3	38.9	53.4
1300	45	24.3	38.8	53.4
1300	45	24.2	38.8	53.4
1300	45	24.2	38.8	53.3
1300	45	24.2	38.8	53.3
1300	45	24.2	38.8	53.3
1300	44.9	24.2	38.8	53.2
1300	44.9	24.2	38.8	53.2
1300	44.9	24.2	38.8	53.2
1300	44.9	24.2	38.8	53.2
1300	44.9	24.2	38.8	53.2
1300	44.9	24.2	38.8	53.1
1300	44.9	24.3	38.8	53.1
1310	44.9	24.3	38.8	53.1
1310	44.9	24.4	38.8	53.1
1310	44.9	24.4	38.7	53.1
1310	44.9	24.5	38.7	53.1
1310	45	24.5	38.7	53.1
1310	45	24.6	38.7	53.1
1310	45	24.6	38.7	53.1
1310	45	24.6	38.7	53.1
1310	45.1	24.7	38.8	53.1
1310	45.1	24.7	38.8	53.1
1310	45.2	24.7	38.8	53.1
1310	45.2	24.8	38.8	53.1
1310	45.3	24.8	38.8	53.1
1310	45.3	24.8	38.8	53.1
1310	45.4	24.7	38.8	53.1
1310	45.4	24.7	38.8	53.1
1310	45.5	24.7	38.8	53.1
1310	45.6	24.7	38.8	53.2
1310	45.7	24.6	38.8	53.2
1310	45.8	24.6	38.8	53.3
1310	45.9	24.5	38.8	53.3
1320	46	24.4	38.9	53.4
1320	46.2	24.3	38.9	53.4
1320	46.3	24.2	38.9	53.5
1320	46.4	24.1	39	53.5
1320	46.5	24	39	53.6
1320	46.6	23.9	39.1	53.6
1320	46.8	23.8	39.1	53.7
1320	46.9	23.6	39.1	53.8
1320	47	23.5	39.2	53.9
1320	47.2	23.3	39.2	54
1320	47.4	23.2	39.2	54.2
1320	47.6	23	39.3	54.3
1320	47.7	22.9	39.3	54.5
1320	47.9	22.7	39.3	54.6
1320	48	22.6	39.4	54.7
1320	48.2	22.4	39.4	54.8
1320	48.3	22.3	39.4	54.9
1320	48.4	22.1	39.5	55
1320	48.5	22	39.5	55.1
1320	48.6	21.9	39.5	55.1
1320	48.7	21.7	39.5	55.2
1330	48.8	21.6	39.5	55.2
1330	48.9	21.5	39.5	55.3
1330	49	21.5	39.5	55.3
1330	49.1	21.4	39.5	55.4
1330	49.1	21.3	39.5	55.4
1330	49.2	21.3	39.5	55.4
1330	49.3	21.2	39.5	55.4
1330	49.3	21.2	39.5	55.5
1330	49.4	21.2	39.5	55.5
1330	49.4	21.2	39.5	55.5
1330	49.4	21.2	39.4	55.5
1330	49.4	21.2	39.4	55.5
1330	49.5	21.2	39.4	55.5
1330	49.5	21.2	39.4	55.5
1330	49.5	21.2	39.3	55.5
1330	49.5	21.2	39.3	55.5
1330	49.5	21.2	39.3	55.5
1330	49.5	21.2	39.3	55.5
1330	49.5	21.1	39.2	55.4
1330	49.5	21.1	39.2	55.3
1340	49.4	21	39.2	55.3
1340	49.4	21	39.1	55.2
1340	49.3	20.9	39.1	55.1
1340	49.2	20.8	39	54.9
1340	49.1	20.7	39	54.8
1340	49	20.5	38.9	54.7
1340	48.9	20.4	38.8	54.5
1340	48.8	20.2	38.8	54.4
1340	48.8	20.1	38.7	54.4
1340	48.8	19.9	38.7	54.4
1340	48.8	19.8	38.6	54.4
1340	48.9	19.6	38.6	54.5
1340	49	19.5	38.5	54.7
1340	49.1	19.3	38.5	54.8
1340	49.3	19.2	38.4	55
1340	49.4	19.1	38.4	55.1
1340	49.5	19	38.4	55.2
1340	49.5	18.8	38.3	55.3
1340	49.6	18.7	38.2	55.3
1340	49.6	18.6	38.2	55.3
1340	49.6	18.5	38.1	55.3
1350	49.6	18.4	38	55.3
1350	49.6	18.3	38	55.3
1350	49.6	18.2	37.9	55.3
1350	49.6	18	37.8	55.3
1350	49.6	17.9	37.7	55.3
1350	49.5	17.8	37.7	55.3
1350	49.5	17.7	37.6	55.2
1350	49.5	17.6	37.5	55.2
1350	49.5	17.5	37.4	55.2
1350	49.4	17.4	37.4	55.2
1350	49.4	17.3	37.3	55.1
1350	49.4	17.2	37.2	55.1
1350	49.4	17.1	37.2	55.1
1350	49.4	17	37.1	55.1
1350	49.3	16.9	37.1	55
1350	49.3	16.8	37	55
1350	49.2	16.7	37	54.9
1350	49.1	16.7	37	54.8
1350	49.1	16.6	36.9	54.8
1350	49	16.6	36.9	54.7
1350	48.9	16.5	36.8	54.6
1360	48.8	16.5	36.8	54.6
1360	48.8	16.5	36.7	54.5
1360	48.7	16.5	36.6	54.4
1360	48.6	16.5	36.6	54.4
1360	48.5	16.5	36.5	54.3
1360	48.3	16.6	36.4	54.2
1360	48.2	16.6	36.4	54
1360	48	16.7	36.3	53.9
1360	47.8	16.7	36.2	53.7
1360	47.6	16.8	36.2	53.5
1360	47.3	16.9	36.1	53.2
1360	47	17	36.1	52.9
1360	46.7	17.1	36	52.6
1360	46.4	17.2	35.9	52.3
1360	46.1	17.3	35.9	52
1360	45.8	17.4	35.8	51.8
1360	45.6	17.6	35.8	51.7
[truncated: 5,470 more rows]

## Sheet: Fig.2h
Time (s)	BioGlue	Bi-BioGlue
7.308	1.7141	2.15775
9.462	2.85114	3.21538
11.85	2.91701	3.21957
14.46	2.67751	2.96235
17.31	2.96502	3.26432
20.39	3.19519	3.43155
23.69	3.76706	3.96941
27.23	4.09473	4.2224
31	4.78296	4.82956
35	5.52673	5.48051
39.23	5.56912	5.52147
43.69	6.32937	6.20066
48.39	6.46633	6.38643
53.31	7.07528	6.93318
58.46	6.92692	6.85637
63.85	7.342	7.29911
69.46	8.02268	7.94617
75.31	8.3835	8.34456
81.39	8.60503	8.61019
87.69	8.95038	8.96401
94.23	9.31316	9.38964
101	9.56822	9.72843
108	9.50239	9.70566
115.2	9.55087	9.78882
122.7	10.3389	10.6356
130.4	10.2328	10.6664
138.3	10.8748	11.2814
146.5	10.6346	11.189
154.8	11.7795	11.9937
163.5	11.9857	12.2334
172.3	11.2856	12.2251
181.4	12.2232	12.6347
190.7	12.4573	12.7924
200.2	12.1564	13.2515
210	12.7524	13.3757
220	13.031	13.8535

## Sheet: Fig.2j
Monochromatic energy (keV)	40	50	60	70	80	90	100	110	120	130	140	150	160	170	180	190
Bi	1027.31	863.67	765.63	705.58	666.28	639.49	622.41	609.8	600.25	593.18	588.37	584.11	580.93	578.41	576.5	574.88
	1025.09	858.1	765.23	704.63	666.93	639.46	622.17	609.05	599.9	592.86	587.96	584.17	581	578.28	576.41	574.68
	1023.45	865.83	761.52	701.24	664.58	640.24	621.96	610.09	600.52	593.49	588.29	583.73	580.66	578.44	576.42	574.81
I	1255.35	859.48	617.3	467.48	372.19	309.73	265.08	233.13	210.99	193.44	180.99	170.9	162.96	156.71	151.67	147.04
	1255.31	859.78	616.88	468.32	372.19	309.16	264.62	233.9	210.09	194.21	180.43	170.1	163.26	156.65	151.38	147.57
	1260.8	860.07	616.92	467.52	373.17	308.58	264.87	232.93	210.33	192.88	180.42	170.41	162.24	156.12	151.82	148.34

## Sheet: Fig.3d
Time (h)	CT value (HU)
0	258.13
1	229.83
3	216.57
7	158.6
14	135.73
21	112.47
28	90.96
42	36.98

## Sheet: Fig.3g
	Control	BioGlue	Bi-BioGlue
Blood loss (mg)	236.6	67.1	46.9
	227	73.1	78.7
	426.5	78.2	67.9

## Sheet: Fig.3j
Time (d)	CT value (HU)
0	278.14
1	221.75
3	192.69
7	162
14	137.8
21	128.51
28	113.6
42	86.33

## Sheet: Fig.5d
Monochromatic energy (keV)	Ca-BioGlue	I-BioGlue	Bi-BioGlue	BioGlue
40	1213.64	3022.8	827.18	12.59
50	886.67	2024.35	712.5	42.24
60	685.47	1417.12	645.36	60.49
70	563.6	1043.29	600.55	70.33
80	485.44	800.08	573.24	77
90	432.44	641.72	555.54	82.62
100	397.35	534.24	541.69	85.19
110	371.57	455.1	532.82	88.14
120	351.32	396.62	525.79	89.77
130	337.2	356.26	520.83	90.89
140	328.26	323.92	517.34	91.33
150	318.77	298.03	514.06	92.71
160	313.47	278.58	512.05	92.57
170	307.13	261.85	510.15	94.07
180	302.66	250.08	508.41	93.36
190	299.23	239.69	507.24	94.41

[truncated: 15 more sheets: Fig.5g, Fig.5h, Fig.S4, Fig.S6, Fig.S7, Fig.S8, Fig.S9, Fig.S11, Fig.S14, Fig.S15, Fig.S16a, Fig.S16b, Fig.S16c, Fig.S16d, Fig.S16e]
